# Supplementary material for: The impact of parenting styles on physical activity among adolescents: the mediating role of psychological resilience
Source: PeerJ. 2026 Mar 17;14:e20981. doi: 10.7717/peerj.20981 (PMC13003944; doi:10.7717/peerj.20981)
Supplement: Supplemental Information 1 [file peerj-14-20981-s001.xlsx]

## Sheet: Data_2025
Gender	Grade	PAQ_Total_Score	PAQ_Level	PAQ_LEVEL	Originnumber	Mother_Total	Father_Total	Resilience_Total
2	1	1.71	Low	1	0	35	51	59
2	1	1.71	Low	1	1	38	34	43
2	2	1.71	Low	1	1	52	35	44
2	1	1.86	Low	1	0	45	50	48
2	1	1.86	Low	1	0	63	52	40
2	1	1.86	Low	1	1	51	48	67
2	1	2	Low	1	0	40	41	60
2	1	2	Low	1	0	30	39	47
2	1	2	Low	1	0	38	44	43
2	2	2	Low	1	0	39	50	53
2	2	2	Low	1	0	32	48	49
2	1	2	Low	1	1	47	63	59
2	1	2	Low	1	1	42	24	38
2	2	2	Low	1	1	34	45	49
2	2	2	Low	1	1	45	53	41
2	1	2	Low	1	1	34	40	62
2	1	2.14	Low	1	0	39	39	63
2	1	2.14	Low	1	0	40	41	55
2	1	2.14	Low	1	0	44	42	55
2	1	2.14	Low	1	0	30	44	51
2	1	2.14	Low	1	0	38	37	51
2	2	2.14	Low	1	0	31	41	50
2	2	2.14	Low	1	0	38	40	42
2	1	2.14	Low	1	0	33	47	44
2	1	2.14	Low	1	1	38	38	42
2	2	2.14	Low	1	1	36	30	65
2	2	2.14	Low	1	1	36	32	41
2	1	2.14	Low	1	1	42	28	58
2	1	2.14	Low	1	1	49	41	56
1	1	2.29	Low	1	0	31	47	42
1	2	2.29	Low	1	1	30	30	40
1	2	2.29	Low	1	1	50	39	55
1	1	2.29	Low	1	1	38	36	49
2	1	2.29	Low	1	0	42	60	49
2	1	2.29	Low	1	0	31	39	37
2	2	2.29	Low	1	0	29	40	47
2	1	2.29	Low	1	0	39	35	61
2	1	2.29	Low	1	1	62	48	48
2	2	2.29	Low	1	1	37	42	46
2	2	2.29	Low	1	1	52	60	44
2	3	2.29	Low	1	1	39	47	33
2	2	2.29	Low	1	1	32	44	57
2	2	2.29	Low	1	1	37	41	53
2	1	2.29	Low	1	1	31	43	58
2	1	2.29	Low	1	1	48	53	44
1	2	2.43	Low	1	1	43	51	53
1	2	2.43	Low	1	1	37	36	48
2	3	2.43	Low	1	0	43	43	58
2	3	2.43	Low	1	0	30	44	53
2	3	2.43	Low	1	0	42	52	53
2	3	2.43	Low	1	0	30	31	47
2	3	2.43	Low	1	0	39	51	46
2	2	2.43	Low	1	0	36	39	58
2	2	2.43	Low	1	0	31	46	53
2	2	2.43	Low	1	0	35	39	44
2	1	2.43	Low	1	0	35	39	50
2	1	2.43	Low	1	0	38	29	47
2	1	2.43	Low	1	0	31	34	31
2	3	2.43	Low	1	1	32	48	64
2	3	2.43	Low	1	1	39	29	59
2	3	2.43	Low	1	1	32	47	52
2	3	2.43	Low	1	1	41	33	48
2	3	2.43	Low	1	1	32	42	46
2	2	2.43	Low	1	1	41	42	71
2	2	2.43	Low	1	1	34	45	59
2	2	2.43	Low	1	1	33	50	54
2	1	2.43	Low	1	1	44	39	61
2	1	2.43	Low	1	1	41	41	53
2	1	2.43	Low	1	1	37	44	52
2	1	2.43	Low	1	1	34	35	45
1	2	2.57	Low	1	0	46	39	94
1	1	2.57	Low	1	0	51	46	92
1	1	2.57	Low	1	1	41	47	95
2	3	2.57	Low	1	0	48	41	94
2	3	2.57	Low	1	0	48	47	88
2	2	2.57	Low	1	0	48	53	94
2	2	2.57	Low	1	0	44	43	90
2	2	2.57	Low	1	0	47	40	87
2	1	2.57	Low	1	0	47	48	99
2	1	2.57	Low	1	0	42	38	95
2	1	2.57	Low	1	0	51	48	94
2	1	2.57	Low	1	0	40	43	94
2	1	2.57	Low	1	0	45	46	94
2	1	2.57	Low	1	0	46	47	93
2	1	2.57	Low	1	0	46	43	92
2	1	2.57	Low	1	0	44	44	92
2	1	2.57	Low	1	0	42	41	89
2	1	2.57	Low	1	1	48	50	102
2	3	2.57	Low	1	1	42	37	93
2	2	2.57	Low	1	1	41	45	95
2	2	2.57	Low	1	1	50	47	91
2	2	2.57	Low	1	1	40	38	86
2	1	2.57	Low	1	1	42	39	89
1	3	2.71	Medium	2	0	59	48	91
1	2	2.71	Medium	2	0	44	40	90
1	1	2.71	Medium	2	0	42	40	93
1	1	2.71	Medium	2	0	46	45	92
1	1	2.71	Medium	2	0	39	47	90
1	3	2.71	Medium	2	1	49	41	91
1	3	2.71	Medium	2	1	41	52	89
1	3	2.71	Medium	2	1	43	44	93
1	2	2.71	Medium	2	1	50	47	92
1	2	2.71	Medium	2	1	40	45	84
2	3	2.71	Medium	2	0	58	55	95
2	3	2.71	Medium	2	0	58	57	91
2	3	2.71	Medium	2	0	43	51	87
2	3	2.71	Medium	2	0	42	39	93
2	2	2.71	Medium	2	0	47	50	89
2	1	2.71	Medium	2	0	61	55	93
2	1	2.71	Medium	2	0	42	45	92
2	1	2.71	Medium	2	0	38	45	91
2	1	2.71	Medium	2	0	42	46	86
2	3	2.71	Medium	2	1	44	37	98
2	3	2.71	Medium	2	1	49	41	98
2	3	2.71	Medium	2	1	45	42	96
2	3	2.71	Medium	2	1	43	46	83
2	2	2.71	Medium	2	1	45	45	92
2	2	2.71	Medium	2	1	45	43	91
2	2	2.71	Medium	2	1	59	58	89
2	1	2.71	Medium	2	1	48	44	99
1	3	2.86	Medium	2	0	41	43	102
1	3	2.86	Medium	2	0	46	50	93
1	3	2.86	Medium	2	0	45	43	93
1	3	2.86	Medium	2	0	43	46	90
1	3	2.86	Medium	2	0	40	42	90
1	2	2.86	Medium	2	0	45	45	94
1	3	2.86	Medium	2	0	41	45	93
1	2	2.86	Medium	2	0	40	46	91
1	1	2.86	Medium	2	0	49	44	97
1	1	2.86	Medium	2	0	42	50	95
1	1	2.86	Medium	2	0	46	42	94
1	1	2.86	Medium	2	0	54	49	91
1	3	2.86	Medium	2	1	52	59	97
1	3	2.86	Medium	2	1	49	43	87
1	2	2.86	Medium	2	1	43	45	94
1	2	2.86	Medium	2	1	45	46	87
1	1	2.86	Medium	2	1	45	46	91
2	2	2.86	Medium	2	0	38	44	99
2	2	2.86	Medium	2	0	45	47	94
2	2	2.86	Medium	2	0	45	45	91
2	1	2.86	Medium	2	0	46	41	96
2	1	2.86	Medium	2	0	42	43	95
2	1	2.86	Medium	2	0	45	46	94
2	1	2.86	Medium	2	0	47	42	91
2	1	2.86	Medium	2	0	44	45	89
2	1	2.86	Medium	2	0	48	49	87
2	2	2.86	Medium	2	1	59	49	97
2	2	2.86	Medium	2	1	57	47	95
1	3	3	Medium	2	0	51	43	90
1	2	3	Medium	2	0	43	45	90
1	1	3	Medium	2	0	41	40	92
1	1	3	Medium	2	0	42	50	90
1	1	3	Medium	2	0	49	47	89
1	1	3	Medium	2	0	46	39	87
1	3	3	Medium	2	1	44	44	99
1	3	3	Medium	2	1	49	54	94
1	3	3	Medium	2	1	61	52	92
1	3	3	Medium	2	1	43	49	91
1	2	3	Medium	2	1	46	35	93
1	2	3	Medium	2	1	43	41	91
1	2	3	Medium	2	1	48	47	90
1	2	3	Medium	2	1	45	42	87
1	1	3	Medium	2	1	36	47	96
2	3	3	Medium	2	0	41	46	96
2	2	3	Medium	2	0	50	46	99
2	2	3	Medium	2	0	46	50	89
2	1	3	Medium	2	0	42	46	96
2	3	3	Medium	2	1	42	42	97
2	2	3	Medium	2	1	44	42	89
1	3	3.14	Medium	2	0	49	42	97
1	3	3.14	Medium	2	0	39	46	92
1	3	3.14	Medium	2	0	53	42	91
1	3	3.14	Medium	2	0	39	45	90
1	3	3.14	Medium	2	0	40	49	89
1	3	3.14	Medium	2	0	45	50	88
1	3	3.14	Medium	2	0	56	59	86
1	2	3.14	Medium	2	0	41	44	94
1	2	3.14	Medium	2	0	54	60	93
1	2	3.14	Medium	2	0	49	46	93
1	2	3.14	Medium	2	0	42	51	92
1	2	3.14	Medium	2	0	47	40	91
1	1	3.14	Medium	2	0	47	45	96
1	1	3.14	Medium	2	0	39	40	92
1	3	3.14	Medium	2	1	45	48	94
1	3	3.14	Medium	2	1	41	42	92
1	3	3.14	Medium	2	1	45	45	90
1	2	3.14	Medium	2	1	52	43	93
1	2	3.14	Medium	2	1	44	45	92
1	2	3.14	Medium	2	1	39	46	92
1	2	3.14	Medium	2	1	41	46	90
1	1	3.14	Medium	2	1	43	41	91
1	1	3.14	Medium	2	1	63	55	91
2	3	3.14	Medium	2	0	40	42	96
2	2	3.14	Medium	2	0	43	43	96
2	1	3.14	Medium	2	0	48	48	96
2	1	3.14	Medium	2	0	47	49	95
2	3	3.14	Medium	2	1	45	50	92
2	3	3.14	Medium	2	1	47	48	87
2	2	3.14	Medium	2	1	43	43	94
2	2	3.14	Medium	2	1	43	39	88
2	1	3.14	Medium	2	1	50	44	89
1	3	3.29	Medium	3	0	49	51	94
1	3	3.29	Medium	2	0	50	39	93
1	3	3.29	Medium	2	0	42	49	92
1	3	3.29	Medium	2	0	43	46	91
1	2	3.29	Medium	2	0	45	47	86
1	1	3.29	Medium	2	0	43	45	96
1	1	3.29	Medium	2	0	43	43	90
1	1	3.29	Medium	2	0	43	49	88
1	1	3.29	Medium	2	0	41	48	85
1	1	3.29	Medium	2	0	43	39	84
1	2	3.29	Medium	2	1	57	48	98
1	2	3.29	Medium	2	1	44	44	95
1	2	3.29	Medium	2	1	44	43	91
1	2	3.29	Medium	2	1	50	45	91
1	2	3.29	Medium	2	1	44	44	89
2	3	3.29	Medium	2	0	43	50	95
2	3	3.29	Medium	2	0	52	53	92
2	3	3.29	Medium	2	0	47	45	91
2	1	3.29	Medium	2	0	39	44	94
2	1	3.29	Medium	2	0	53	57	89
2	3	3.29	Medium	2	1	41	52	94
2	3	3.29	Medium	2	1	45	55	93
2	2	3.29	Medium	2	1	46	43	96
1	2	3.43	High	3	0	46	44	98
1	2	3.43	High	3	0	41	45	97
1	2	3.43	High	3	0	43	44	95
1	2	3.43	High	3	0	43	40	94
1	2	3.43	High	3	0	41	46	91
1	2	3.43	High	3	0	49	46	89
1	2	3.43	High	3	0	47	47	88
1	1	3.43	High	3	0	46	50	98
1	1	3.43	High	3	0	48	44	96
1	1	3.43	High	3	0	44	51	96
1	1	3.43	High	3	0	45	49	93
1	1	3.43	High	3	0	44	45	92
1	1	3.43	High	3	0	47	57	90
1	1	3.43	High	3	0	41	37	89
1	1	3.43	High	3	0	45	41	81
1	3	3.43	High	3	1	49	42	100
1	2	3.43	High	3	1	41	45	94
1	2	3.43	High	3	1	47	47	92
1	2	3.43	High	3	1	46	49	92
1	2	3.43	High	3	1	39	44	92
1	2	3.43	High	3	1	49	45	92
1	2	3.43	High	2	1	50	50	89
1	1	3.43	High	3	1	47	47	87
2	3	3.43	High	3	1	51	46	90
2	1	3.43	High	3	1	42	44	94
1	3	3.57	High	3	0	52	52	95
1	3	3.57	High	3	0	46	38	94
1	3	3.57	High	3	0	48	53	91
1	3	3.57	High	3	0	51	52	90
1	3	3.57	High	3	0	41	49	90
1	3	3.57	High	3	0	61	63	87
1	2	3.57	High	3	0	52	39	92
1	2	3.57	High	3	0	51	41	89
1	1	3.57	High	3	0	46	39	99
1	1	3.57	High	3	0	42	45	97
1	1	3.57	High	3	0	43	42	96
1	1	3.57	High	3	0	38	46	94
1	1	3.57	High	3	0	59	53	91
1	1	3.57	High	3	0	50	62	90
1	1	3.57	High	3	0	40	44	88
1	2	3.57	High	3	1	39	50	97
1	2	3.57	High	3	1	48	47	94
1	2	3.57	High	3	1	54	43	93
1	2	3.57	High	3	1	44	50	89
1	2	3.57	High	3	1	45	49	88
1	1	3.57	High	3	1	45	38	89
2	3	3.57	High	3	0	63	53	83
1	3	3.71	High	3	0	46	43	96
1	3	3.71	High	3	0	50	54	92
1	3	3.71	High	3	0	44	47	88
1	3	3.71	High	3	0	47	53	86
1	2	3.71	High	3	0	45	42	102
1	2	3.71	High	3	0	53	60	91
1	1	3.71	High	3	0	48	39	94
1	1	3.71	High	3	0	53	53	94
1	1	3.71	High	3	0	40	45	93
1	1	3.71	High	3	0	42	39	93
1	1	3.71	High	3	0	42	47	92
1	1	3.71	High	3	0	46	48	86
1	3	3.71	High	3	1	46	41	94
1	3	3.71	High	3	1	45	46	90
1	2	3.71	High	3	1	40	46	95
1	2	3.71	High	3	1	43	47	92
1	1	3.71	High	3	1	48	52	89
1	1	3.71	High	3	1	43	45	86
1	1	3.71	High	3	1	50	57	81
2	3	3.71	High	3	0	40	47	95
2	1	3.71	High	3	0	42	41	93
2	3	3.71	High	3	1	41	47	95
1	3	3.86	High	3	0	43	45	91
1	3	3.86	High	3	0	47	40	90
1	3	3.86	High	3	0	42	42	90
1	2	3.86	High	3	0	42	39	95
1	2	3.86	High	3	0	44	47	92
1	2	3.86	High	3	0	40	47	90
1	1	3.86	High	3	0	48	40	100
1	1	3.86	High	3	0	45	43	94
1	1	3.86	High	3	0	44	44	91
1	1	3.86	High	3	0	44	44	90
1	1	3.86	High	3	0	46	41	90
1	3	3.86	High	3	1	50	47	92
1	2	3.86	High	3	1	48	42	94
1	1	3.86	High	3	1	45	56	96
1	1	3.86	High	3	1	43	43	86
1	3	4	High	3	0	45	42	96
1	3	4	High	3	0	44	42	91
1	3	4	High	3	0	53	52	88
1	3	4	High	3	0	45	44	86
1	2	4	High	3	0	48	47	98
1	1	4	High	3	0	45	41	99
1	1	4	High	3	0	38	57	92
1	1	4	High	3	0	46	47	89
1	2	4	High	3	1	41	39	92
1	2	4	High	3	1	58	57	90
1	2	4	High	3	1	48	52	86
1	3	4.14	High	3	0	54	62	120
1	2	4.14	High	3	0	57	58	125
1	1	4.14	High	3	0	48	54	121
1	3	4.14	High	3	1	54	55	116
1	1	4.14	High	3	1	52	48	126
1	1	4.14	High	3	1	56	65	123
1	3	4.29	High	3	0	44	55	118
1	2	4.29	High	3	0	48	46	122
1	1	4.29	High	3	0	44	57	119
1	1	4.29	High	3	0	49	61	117
1	3	4.29	High	3	1	45	44	123
1	2	4.29	High	3	1	50	66	114
1	1	4.29	High	3	1	40	47	123
1	2	4.43	High	3	0	44	52	122
1	2	4.43	High	3	0	50	50	113
1	2	4.43	High	3	1	39	49	118
1	1	4.57	High	3	0	43	59	113
